# Supplementary material for: The Influence of Electrode Design on Detecting the Effects of Ferric Ammonium Citrate (FAC) on Pre-Osteoblast through Electrical Cell-Substrate Impedance Sensing (ECIS)
Source: Biosensors (Basel). 2023 Feb 27;13(3):322. doi: 10.3390/bios13030322 (PMC10046662; doi:10.3390/bios13030322)
Supplement: Supplementary file 1 [file biosensors-13-00322-s001.zip]

Archive with 1 entries (1 files):
- biosensors-2209919-supplementary.pdf
